# Supplementary material for: Antioxidant allocation modulates sperm quality across changing social environments
Source: PLoS One. 2017 May 4;12(5):e0176385. doi: 10.1371/journal.pone.0176385 (PMC5417513; doi:10.1371/journal.pone.0176385)
Supplement: S1 Data — (XLSX) [file pone.0176385.s001.xlsx]

## Sheet: Data
EXP_GROUP	AVIARY	RING	COLOR	RANK	RANK_N	EXP_DAY	DAY_TIME	TARSUS	BW	CP	T_LAG	GSH_RBC	GSSG_RBC	GSH_SPERM	GSSG_SPERM	GSSG_SPERM_CORRECTED	MDA_PLASMA	MDA_SPERM	SOD_RBC	CV_SOD_RBC	SOD_SPERM	CV_SOD_SPERM	DENSITY	PROP_MOTILE	VCL	VAP	VSL	LIN	WOB	PROG	BCF	TRACK	LONG	ENDU	MDA_RBC	EJACULATE
3	13	N566147	red	D	4	0	11	19.09	25.7	72.7073	5.23333	376919	202292	27505.8	3468.98	3468.98	3.66171	2.43639	3614.65	6.75442	126.208	22.5095	71606250	0.90625	100.262	99.8554	89.5203	0.8965	0.995949	937.027	1.23559	64	-0.00921	-0.67529	9.30509	6.79201
2	15	N566139	orange	D	4	0	8	19.18	27.7	65.9441	7.23333	396703	181762	53778.7	3462.49	3462.49	1.86263	5.15424	2019.14	5.93542	482.288	5.49848	168337500	0.829787	80.9773	78.8503	72.5153	0.919659	0.973733	709.219	1.52844	47	-0.00755	-0.42014	5.13788	2.32627
3	4	N566153	orange	D	4	0	8	20.16	27.1	75.6621	6.58333	322250	133816	25119.1	3850.83	3850.83	1.24462	14.4098	2619.36	2.35718	590.253	18.8431	46481250	0.5	63.9409	62.967	57.6846	0.916108	0.984769	542.443	2.77518	38	-0.00324	-0.27572	4.80454	4.04607
1	2	N566104	yellow	D	4	0	9	19.27	27.3	63.4406	5.73333	365269	182943	14854.8	5214.88	5214.88	2.41056	11.988	2993.8	8.59752	847.823	5.47087	59043750	0.777778	61.0491	55.2029	49.1467	0.890291	0.904238	520.891	3.22863	54	-0.00301	-0.32293	2.62667	4.65646
2	6	N566045	yellow	D	4	0	9	19.05	28.2	71.9001	3.61667	225781	284219	24141.7	10973.5	10973.5	5.99916	2.59264	2202.47	15.4601	200.909	2.23605	187181250	0.45	72.9492	68.5529	61.5323	0.897588	0.939735	670.379	2.15556	20	-0.00381	-0.53971	4.19845	5.07756
1	8	N566113	white	D	4	0	8	19.97	26.2	52.9326	10.5167	322692	437093	16523.1	12565.3	12565.3	1.57513	4.53639	2940	4.24664	255.103	0	28893750	0.416667	40.7163	36.4962	33.6984	0.923339	0.896355	348.404	2.97281	12	-0.00217	-0.1204	2.00038	4.7408
3	16	N566059	white	D	4	0	12	18.96	28.1	49.6509	6.3	277056	492841	50108.7	13657	13657	3.47615	0.917846	2604.86	0.702638	910.11	16.0241	268837500	0.884615	112.973	114.591	99.3482	0.86698	1.01432	965.021	1.26751	78	-0.00282	-0.4905	5.08477	4.22496
3	10	N566065	red	D	4	0	9	20.05	28.1	94.6508	8.9	350149	294231	32921.3	14522.6	14522.6	2.9999	24.799	3131.13	20.4609	367.13	6.19675	133162500	0.905263	54.8799	51.7493	46.2204	0.89316	0.942954	464.01	2.23927	95	-0.0068	-0.32237	4.43079	6.27138
2	3	N566160	orange	D	4	0	10	19.95	27.6	60.3377	5.86667	252168	390301	55382.7	16866.4	16866.4	2.48064	10.7418	2410.23	4.69687	314.305	0	153262500	0.666667	55.132	50.2384	45.7882	0.91142	0.911238	416.992	3.52712	72	-0.0029	-0.30742	3.03174	3.48226
3	7	N566068	red	D	4	0	9	19.12	29.1	99.0283	6.93333	185530	121451	43342.8	18406.1	18406.1	3.8409	57.8202	1447.31	11.5094	857.106	3.10045	108037500	0.659574	103.083	102.817	95.6925	0.930708	0.997414	978.378	1.37247	47	-0.00296	-0.36337	7.29959	5.33503
2	12	N566128	orange	D	4	0	10	19.59	28.3	89.7551	9	280037	161342	24284.9	24184.5	24184.5	3.34394	4.5697	1832.52	13.2769	232.582	2.46943	281400000	0.7	61.6959	60.4248	57.3999	0.94994	0.979397	626.118	2.86531	10	-0.00555	-0.07706	5.58235	2.61391
1	5	N566054	yellow	D	4	0	11	20.05	29.1	68.2916	5.35	328999	176060	28235.3	35695	35695	2.90433	2.92752	3004.26	15.6503	128.13	0.542011	207281250	0.4	86.4958	86.105	77.171	0.896244	0.995482	713.199	2.7554	30	-0.00451	-0.60682	0.873066	4.10897
1	11	N566060	white	D	4	0	11	19.03	26.1	46.56	9.08333	330778	165004	67417.9	57489.2	57489.2	3.51995	18.7463	1519.18	1.72584	620.866	8.25155	165825000	0.636364	47.1586	45.9879	43.1753	0.938839	0.975176	413.386	1.53701	55	-0.00514	-0.29883	0.927613	2.13398
2	9	N566125	yellow	D	4	0	11	20	27.4	50.7357	8.15	320808	141855	68293.9	83083.4	83083.4	1.72007	9.33221	2331.32	3.20521	356.468	23.9916	56531250	0.880952	97.9787	96.6629	87.1187	0.901262	0.986571	859.633	1.22045	42	-0.00573	-0.54234	4.07724	2.33789
1	14	N566049	orange	D	4	0	10	18.55	28.5	46.3497	6.48333	282421	188709	121371	350429	350429	1.27807	22.8427	1891.39	2.57722	2060.31	5.55997	89193750	0.758242	64.8456	60.9249	52.6331	0.863901	0.939538	580.929	3.04732	91	-0.00605	-0.28773	2.6792	3.92359
2	12	N566127	red	S1	3	0	10	18.88	26.1	63.5222	5.18333	386988	137955	52628.8	.	1367.65	1.13392	5.28149	4356.42	11.3437	307.242	12.9614	119343750	0.921053	83.8998	82.5567	70.0727	0.848782	0.983992	648.296	1.87883	152	-0.01	-0.49944	7.48141	4.12321
3	16	N566072	red	S1	3	0	12	19.24	27.7	63.5721	5.25	316118	220287	34277.1	3864.23	3864.23	1.96696	11.6788	3113.73	9.12032	1260.72	18.5869	57787500	0.913386	72.0544	69.3026	60.7049	0.875939	0.96181	567.527	2.8147	127	-0.000399	-0.12325	4.96754	4.80742
2	15	N566140	yellow	S1	3	0	8	19.79	25.8	104.652	7.76667	355421	156349	52197.6	7073.97	7073.97	3.69675	15.7499	1808.16	1.25723	664.078	1.87683	256275000	0.92	60.7937	55.637	48.5009	0.871738	0.915176	459.404	3.93168	150	-0.00731	-0.25935	3.71358	3.86117
2	9	N566126	white	S1	3	0	11	18.51	28.6	80.4046	7.16667	254000	201953	68503.4	7299	7299	2.55232	9.7356	3049.29	37.1312	831.666	6.76242	67837500	0.688889	47.4058	43.7099	39.9065	0.912986	0.922036	408.083	3.77706	45	-0.00466	-0.29129	11.6937	3.76993
1	8	N566056	red	S1	3	0	8	18.9	27.4	65.9508	4.16667	1.24882e+06	663901	15341.3	7568.9	7568.9	2.56745	14.5453	1715.51	13.4264	896.188	2.17049	152006250	0.794872	93.398	88.6994	79.8377	0.900093	0.949693	715.243	3.38014	78	-0.0042	-0.27662	0.754879	4.71768
2	3	N566070	white	S1	3	0	9	19.45	28	74.3977	6.43333	332525	91573.7	90455.3	7735.37	7735.37	2.94972	9.3767	1815.61	1.12749	551.021	4.6915	188437500	0.673077	73.5737	72.9438	65.6493	0.899998	0.991438	677.617	1.77371	52	-0.00239	-0.22944	7.50162	3.56842
3	4	N566178	white	S1	3	0	8	19.31	26.5	66.9576	11.6167	390754	298354	32575.6	8746.92	8746.92	3.31129	19.1208	1827.35	8.10781	64.4279	2.28844	364312500	0.960784	67.3898	64.0592	58.9735	0.920609	0.950578	593.931	3.94393	51	-0.00747	-0.326	6.03691	2.20147
1	11	N566118	red	S1	3	0	10	18.75	28.2	70.5387	5.5	439449	214325	55798.9	12321.9	12321.9	2.73549	8.72887	5580.25	22.1328	284.271	0.949133	87937500	0.863636	85.5805	84.5863	78.4697	0.927688	0.988383	767.452	1.18893	44	0.000447	-0.32098	2.41555	5.36217
1	14	N566051	red	S1	3	0	10	18.96	25.1	53.9108	5.13333	298134	253883	59528.1	21084.6	21084.6	4.263	4.90552	2468.5	9.52003	614.109	1.83799	149493750	0.802817	80.7976	75.1528	64.0441	0.852185	0.930137	586.566	3.25533	71	-0.000347	-0.32374	2.32363	3.88474
3	7	N566142	yellow	S1	3	0	10	17.97	26.7	122.967	5.55	339279	124930	20749	21575.1	21575.1	3.44349	10.1419	2070.96	4.81096	411.443	12.7253	62812500	0.76	93.3181	91.0274	81.6603	0.897097	0.975453	763.173	1.24236	75	-0.00487	-0.23117	4.24896	6.26724
3	10	N566064	orange	S1	3	0	9	19.86	27.5	101.4	7.35	347267	125941	30314	24208.4	24208.4	2.52285	16.4773	2709.17	18.4377	533.197	2.63203	111806250	0.910112	105.688	105.476	97.7807	0.927042	0.997993	934.935	1.44373	89	-0.00442	-0.44477	4.64291	4.93547
1	2	N566103	red	S1	3	0	9	18.69	25.6	52.2682	7.31667	433177	250196	102346	26262.8	26262.8	1.63486	7.58487	2633.75	8.93923	681.467	2.43137	72862500	0.91603	67.3249	59.8626	48.7705	0.814706	0.88916	446.846	2.80103	131	-0.00467	-0.32999	1.47511	2.76194
2	6	N566119	orange	S1	3	0	9	19.12	28.4	84.8884	4.05	395004	340368	92028.7	29353.4	29353.4	3.1775	7.89594	4327.79	5.94213	753.24	6.6568	121856250	0.772152	80.096	77.85	69.1288	0.887975	0.971959	648.859	2.29506	79	-0.00308	-0.32576	7.45111	3.94008
3	13	N566149	orange	S1	3	0	11	18.99	27	56.9614	5.45	343573	147753	46310.8	48101.1	48101.1	2.32215	19.8632	2988.48	1.48816	502.564	10.386	97987500	0.915663	110.789	108.175	95.0979	0.879114	0.976402	858.067	1.64957	83	-0.00114	-0.31994	4.6934	4.37122
1	5	N566109	white	S1	3	0	12	19.22	27.4	28.58	.	307181	150834	.	.	.	2.5778	.	2620.99	9.59794	.	.	.	.	.	.	.	.	.	.	.	.	.	.	0.898319	0
1	2	N566101	white	S2	2	0	9	18.78	27.2	58.9818	6.98333	413931	260647	15031.8	.	1367.65	2.31021	2.97833	3355.1	5.59434	666.024	21.4311	131906250	0.809524	92.2874	90.8878	81.4374	0.896021	0.984835	704.538	1.49114	63	-0.00351	-0.50534	0.464968	4.07524
3	4	N566077	yellow	S2	2	0	8	18.58	26.1	58.6749	6.35	499107	223361	35902.8	2396.67	2396.67	2.81035	30.9344	3794.56	1.74732	152.275	1.42343	16331250	0.797297	102.119	98.5257	90.8228	0.921818	0.96481	953.787	1.51249	74	-0.00534	-0.56868	5.29951	3.45784
3	7	N566144	orange	S2	2	0	10	19.38	26	66.6139	9.2	230848	168819	23297.2	3519.01	3519.01	3.46579	6.55979	1386.21	42.2398	281.976	1.47243	56531250	0.5	83.8023	84.1756	77.482	0.92048	1.00446	603.541	2.00913	16	-0.00292	-0.31854	5.99556	3.41594
1	14	N566062	yellow	S2	2	0	10	18.11	27.8	61.3101	5.88333	360625	350749	26021.4	4182.92	4182.92	2.7116	3.8872	2709.17	2.4105	333.059	2.36198	194718750	0.888889	89.0435	89.3231	80.8422	0.905053	1.00314	768.417	2.56105	72	-0.000837	-0.08481	1.65795	4.53148
3	10	N566146	white	S2	2	0	9	19.88	25.5	86.3767	8.21667	341563	209941	19356.9	4266.51	4266.51	3.35987	6.83397	2837.17	5.80133	236.519	4.40262	155775000	0.887641	90.8544	89.0325	77.9429	0.875444	0.979947	732.15	2.22932	89	-0.00989	-0.52404	4.06713	4.33623
3	13	N566143	yellow	S2	2	0	11	18.52	28.3	58.4433	9.33333	359576	219793	45622.1	6219.88	6219.88	1.95979	9.44032	3670.28	6.15476	236.068	2.78992	79143750	0.811321	115.56	116.687	101.262	0.867811	1.00975	705.39	2.07166	53	-0.00227	-0.45888	7.24904	4.06981
2	9	N566129	red	S2	2	0	12	19.72	28.5	89.7649	3.83333	284207	583028	40662.1	11800.9	11800.9	1.75113	8.47436	2117.46	1.3752	943.142	5.7248	12562500	0.908397	89.4144	86.2983	73.2781	0.849125	0.96515	670.866	2.284	131	-0.000119	-0.18035	5.41062	6.67594
3	16	N566148	yellow	S2	2	0	11	18.47	27.2	72.7553	5.31667	346759	151664	27845.8	12222.5	12222.5	3.03016	13.2168	3351.4	21.5879	415.289	0.505927	100500000	0.909091	94.3228	85.522	75.0402	0.877437	0.906695	521.831	1.31587	55	4.21e-05	-0.28527	5.95949	4.75424
2	15	N566141	red	S2	2	0	8	19.07	27.6	76.2709	4.6	249774	113241	49649.4	17066.8	17066.8	6.09633	9.29572	1730.44	9.81664	566.166	12.746	.	0.827273	87.0555	85.3004	72.2736	0.847283	0.979839	710.202	1.69447	110	-0.0062	-0.38671	5.56214	3.74195
1	5	N566111	red	S2	2	0	12	19.94	25.2	54.7179	6.86667	249044	76774.6	55508.5	20411.5	20411.5	3.13529	13.5077	1830.16	5.65689	688.45	11.4926	82912500	0.921348	92.5982	90.4615	79.7676	0.881785	0.976925	775.019	1.45019	89	-0.00309	-0.38308	0.183139	4.74527
2	6	N566048	red	S2	2	0	8	17.64	25.9	87.7948	6.48333	304104	243529	89783.9	26779.7	26779.7	6.67452	6.24745	1971.51	7.25225	610.791	10.7364	92962500	0.727273	52.4056	52.9339	46.9571	0.88709	1.01008	455.25	1.5551	99	-0.00667	-0.31988	4.14795	3.61327
1	8	N566112	orange	S2	2	0	8	17.89	24.9	63.4166	7.81667	362103	113893	44648.2	28155.5	28155.5	5.6153	4.463	1961.12	14.5982	231.363	1.08999	158287500	0.804878	86.0343	84.3041	78.9656	0.936675	0.979889	729.848	1.94464	41	-0.00529	-0.468	2.15898	3.20019
1	11	N566061	yellow	S2	2	0	11	17.19	26.5	75.3065	7.01667	405456	208385	58282.8	34828.3	34828.3	2.44639	6.83397	4391.64	17.1091	417.201	4.71147	131906250	0.619048	60.0102	55.5617	48.1502	0.866607	0.92587	454.541	3.71367	84	-0.0044	-0.2175	0.861954	4.4211
2	3	N566121	red	S2	2	0	9	18.71	27	72.5025	4.51667	270239	149743	88287.3	38690.3	38690.3	1.51221	11.1698	2293.09	12.9735	1582.6	9.94811	70350000	0.902564	45.4414	42.1471	36.4371	0.864521	0.927505	396.096	2.99437	195	-0.00255	-0.12715	6.89553	6.58728
2	12	N566135	white	S2	2	0	10	18.99	27.8	51.6944	6.41667	353957	170209	.	.	.	2.22579	6.14659	2036.19	5.9609	412.758	2.42472	96731250	0.809524	87.5694	89.487	79.3222	0.886411	1.0219	801.968	1.30975	63	-0.00317	-0.61141	6.6531	2.62839
3	16	N566075	orange	S3	1	0	11	18.57	26.1	58.2077	7.1	318085	156281	29670.6	2414.7	2414.7	1.15064	5.64011	1808.16	7.53971	187.94	0.895882	6281250	0.733333	99.3928	96.6155	87.2111	0.902661	0.972057	906.262	1.3433	60	-0.00481	-0.50366	4.92245	5.0117
3	13	N566150	white	S3	1	0	10	19.3	27.6	68.7935	5.66667	445785	420335	29405.6	3809.83	3809.83	2.65744	14.0146	4500.4	50.5975	210.87	4.42074	95475000	0.914894	94.5413	91.3036	80.1771	0.878138	0.965753	706.605	2.09392	94	-0.00072	-0.37467	5.81521	5.35379
2	3	N566071	yellow	S3	1	0	10	20.25	29.9	69.4653	5.48333	413969	201021	81107.7	6772.83	6772.83	2.08483	9.04121	2870.77	0.83563	924.375	8.09743	35175000	0.786885	83.9016	79.7886	68.9341	0.86396	0.950978	650.497	3.34693	61	0.000286	-0.41039	4.91565	3.83496
2	12	N566138	yellow	S3	1	0	11	18.23	25.5	89.1505	6.58333	314966	678529	23711.2	11763.6	11763.6	2.02271	7.87963	1905.56	3.46099	108.295	1.54246	155775000	0.846154	75.9415	73.669	67.2662	0.913087	0.970075	677.994	1.60971	78	-0.00139	-0.23887	6.09752	3.45082
3	4	N566078	red	S3	1	0	8	17.85	29	70.1172	8.08333	295731	90133.1	29199.7	12096.6	12096.6	2.84221	18.7876	2911.54	3.65901	309.341	8.18169	136931250	0.768116	81.0583	78.2588	71.3794	0.912095	0.965463	704.816	2.34087	69	5.97e-05	-0.28198	8.01679	3.64182
2	6	N566050	white	S3	1	0	9	18.9	28.3	82.6239	5.68333	388049	244260	45843.4	14469.7	14469.7	3.82258	19.2272	2852.3	3.6121	788.223	0.700937	180900000	0.857143	78.0217	75.0761	63.9232	0.851445	0.962247	587.293	1.77846	133	-0.00442	-0.46373	4.04693	4.02949
3	7	N566069	white	S3	1	0	10	19.29	27.3	83.2446	4.96667	395360	226947	26416.2	18922.6	18922.6	3.94842	21.6681	1912.54	7.69849	2040.23	15.1556	.	0.818182	102.948	101.017	88.4946	0.87604	0.981236	877.152	1.21659	88	-0.00157	-0.34485	5.6078	4.98095
1	8	N566057	yellow	S3	1	0	8	19.4	26	61.6605	7.28333	386205	565110	23563.6	46865.5	46865.5	5.86537	6.34284	5526.1	3.08266	217.429	7.28349	7537500	0.575758	92.6219	92.3587	85.6192	0.927029	0.997159	836.54	1.81216	33	-0.00444	-0.20084	4.18835	3.66794
2	15	N566137	white	S3	1	0	8	18.64	27.6	40.81	6.1	322507	134107	61416.2	55792.9	55792.9	4.3299	8.60748	2546.47	5.39415	253.578	6.06951	64068750	0.724138	94.9454	94.1213	83.4098	0.886195	0.99132	838.22	1.55766	58	-0.00575	-0.47905	4.5116	2.62194
1	11	N566052	orange	S3	1	0	11	19.03	30	84.6637	7.26667	306314	480019	25100.3	57797.1	57797.1	2.58815	1.70252	3220.56	10.4464	147.76	0.952902	329137500	0.789474	109.008	108.882	100.713	0.924968	0.998848	883.826	1.99603	38	-0.00409	-0.61114	1.76906	3.91588
2	9	N566130	orange	S3	1	0	11	17.99	25.3	62.8662	9.11667	331151	111713	22879.2	66354.2	66354.2	3.76206	4.88204	1640.84	10.7633	181.641	7.25829	134418750	0.428571	72.6627	73.5436	70.0631	0.952674	1.01212	842.658	1.08526	14	-0.00369	-0.2535	5.84498	2.00216
3	10	N566145	yellow	S3	1	0	9	19.19	27.4	96.4995	5.3	365479	182104	101336	66807.8	66807.8	2.81672	45.5307	1990.04	1.98932	1337.51	14.3366	178387500	0.845455	94.7594	91.7776	77.9513	0.849349	0.968533	703.215	2.27464	110	-0.000567	-0.26512	4.79444	7.01622
1	2	N566106	orange	S3	1	0	9	19.82	27.3	37.2489	6.65	277729	139763	54622.4	92920.8	92920.8	0.942778	3.99446	1500.8	8.00282	266.722	3.81058	70350000	0.639535	78.9806	74.8083	68.7506	0.919025	0.947172	693.698	2.87695	86	-0.000713	-0.34041	3.52267	3.66189
1	14	N566043	white	S3	1	0	10	19.7	28.1	57.3805	5.56667	330563	211771	.	.	.	3.34235	.	2809.14	4.2934	.	.	12562500	0.428571	67.4126	66.9063	61.0807	0.912928	0.992489	606.066	1.92174	7	-0.00265	-0.45913	1.58825	0.56391
1	5	N566110	orange	S3	1	0	12	18.4	26.5	20.852	6.14744	412876	162449	.	.	.	1.41505	.	2010.69	10.0626	.	.	271350000	0.266667	35.338	26.9928	23.8993	0.885397	0.763845	265.98	7.14984	30	-0.000876	0.01703	0.676088	0.955611
1	14	N566054	orange	D	4	21	10	20.05	28.9	57.982	4.7	387338	961532	40812.2	.	1367.65	1.81803	4.54111	4720.21	29.4667	414.333	1.73541	86681250	0.449541	67.2581	65.8439	59.323	0.900963	0.978974	595.267	1.8057	109	-0.00457	-0.301922	4.25964	.
2	6	N566127	red	D	4	21	8	18.88	26.8	83.2309	5.66667	317951	92955.6	43194.8	.	1367.65	2.36835	4.17272	3593.18	4.20494	158.164	2.72294	.	0.529412	85.8113	84.0037	75.9905	0.904608	0.978935	792.637	0.694425	17	-0.00147	-0.580251	5.1028	.
1	5	N566111	yellow	D	4	21	11	19.94	25.5	77.9087	4.05	338951	179485	31748.8	5081.59	5081.59	5.33018	4.13043	3276.28	19.5084	260.393	0.977792	.	0.475	115.802	118.145	111.211	0.941305	1.02024	1060.8	0.946043	40	-0.00243	-0.493259	7.736	.
2	3	N566071	yellow	D	4	21	9	20.25	31.1	61.7159	4.95	293400	109565	52789.2	6206.7	6206.7	2.60647	6.25942	2341.92	1.28544	870.114	9.86764	128137500	0.911111	80.0875	76.416	66.0726	0.864644	0.954157	622.816	3.41539	90	-0.00154	-0.286886	6.05869	.
2	12	N566139	red	D	4	21	10	19.18	27.2	61.0366	6.06667	294737	319209	43478.4	6601.44	6601.44	5.43531	8.19063	2261.41	2.61621	545.417	26.2041	.	0.915254	81.2613	77.1606	69.3214	0.898404	0.949537	629.569	1.73856	118	-0.00219	-0.222167	2.03225	.
1	11	N566113	white	D	4	21	11	19.97	26	97.6103	8.18333	348410	279960	86897.3	11866.7	11866.7	2.03226	5.46658	2065.36	0.616251	1316.44	2.16e-14	.	0.65493	60.4726	59.4586	51.34	0.863457	0.983232	487.655	2.51936	142	-0.00382	-0.272497	5.44548	.
3	7	N566065	red	D	4	21	9	20.05	28.1	74.6362	5.45	251561	153674	68477.8	21423.8	21423.8	3.95638	3.77143	2579.19	11.8605	905.688	3.62063	97987500	0.802326	64.0345	60.2068	53.1993	0.88361	0.940225	489.993	2.2135	86	-0.00108	-0.191584	8.3492	.
3	13	N566077	yellow	D	4	21	10	18.58	25.5	45.4105	5.48333	427587	332773	77503.1	27844.9	27844.9	2.17084	4.71107	3470.62	10.1604	232.582	7.40399	.	0.714286	78.6023	73.8245	67.5888	0.915535	0.939215	649.721	2.89104	35	-0.0029	-0.395583	9.20589	.
2	15	N566160	orange	D	4	21	8	19.95	28.1	70.243	6.58333	308054	298656	62538.2	35195	35195	5.15975	3.27984	2753.72	8.71858	271.65	15.1067	.	0.861111	55.2554	52.2364	46.2272	0.884961	0.945361	470.935	3.74168	72	-0.00255	-0.292537	3.16939	.
3	16	N566142	yellow	D	4	21	10	17.97	27.1	151.803	5.66667	436706	274819	69221	68911.7	68911.7	2.00837	5.14584	2792.03	22.7697	568.129	3.10669	.	0.16129	121.844	113.446	105.337	0.928522	0.931077	1160.66	1.27018	31	0.000703	-0.582015	8.09671	.
3	4	N566143	yellow	D	4	21	7	18.52	29	33.5603	7.8	319222	398955	128676	78108.8	78108.8	2.39065	2.61772	2720.72	20.2656	177.443	1.33077	.	0.625	62.4185	58.7318	53.9431	0.918465	0.940937	583.944	2.84244	24	-0.0014	-0.239904	4.63388	.
3	10	N566068	white	D	4	21	8	19.12	28.1	95.827	5.93333	310414	147787	164038	115935	115935	2.77451	12.3891	2429.51	5.24881	1096	12.335	50250000	0.490566	102.65	100.824	92.3523	0.915977	0.982207	873.617	1.46667	53	-0.000574	-0.378389	5.07575	.
1	8	N566049	orange	D	4	21	8	18.55	29.9	79.9463	6.8	453084	266252	40849.9	155209	155209	2.4002	15.7856	3614.7	30.3706	2123.39	7.88621	128137500	0.686567	96.1733	96.2891	87.1147	0.90472	1.0012	780.29	1.48734	67	-0.00327	-0.408624	6.64484	.
1	2	N566043	white	D	4	21	9	19.7	27.3	49.8319	6.23333	360091	150199	29552.8	159826	159826	2.90592	7.35294	3135.65	11.5024	1063.4	4.95844	133162500	0.878788	72.0431	68.5882	59.5788	0.868646	0.952044	643.994	3.63897	66	-0.00387	-0.413857	5.18396	.
2	9	N566125	red	D	4	21	.	.	.	.	.	265153	90237.8	.	.	.	0.814557	.	2066.96	4.7443	.	.	.	.	.	.	.	.	.	.	.	.	.	.	3.66356	.
1	14	N566104	red	S1	3	21	10	19.27	27.1	53.5022	4.61667	428999	322144	24093.4	.	1367.65	4.68828	8.9371	4152.35	0	620.66	5.29895	.	0.87395	68.1446	69.0039	59.6475	0.864407	1.01261	539.117	1.55461	119	-0.00299	-0.275291	4.4941	.
2	9	N566140	orange	S1	3	21	10	19.79	26.9	86.1621	5.78333	326804	616991	29763.9	.	1367.65	6.65381	5.94842	2056.39	9.82895	572.562	3.42607	.	0.839286	87.7549	84.8611	75.9269	0.89472	0.967024	727.698	1.48605	112	-0.00255	-0.352463	3.33532	.
3	4	N566146	white	S1	3	21	8	19.88	25.4	59.5022	4.95	413857	669799	35112.6	3797.41	3797.41	3.3973	8.40131	4712.76	16.8119	543.837	3.07743	.	0.91954	94.4124	95.1476	82.6981	0.869156	1.00779	775.435	1.50394	87	-0.00249	-0.193148	6.04967	.
1	11	N566110	orange	S1	3	21	10	18.4	27.2	78.6665	4.2	386123	306396	32216.5	1628.7	3864.23	2.3333	2.70172	1969.31	18.8363	306.553	6.42556	.	0.833333	81.8193	78.9579	68.8775	0.872331	0.965029	653.029	2.01505	108	-0.000192	-0.292151	6.18494	.
1	5	N566056	orange	S1	3	21	11	18.9	27.9	96.3955	4.71667	341871	541783	45426.2	7469.8	7469.8	2.43365	6.22431	3537.57	0.857169	216.805	0.49037	162056250	0.693548	102.684	103.27	94.2149	0.912313	1.00571	902.148	1.09374	62	-0.00557	-0.538756	4.44631	.
3	16	N566147	red	S1	3	21	11	19.09	25.4	91.2997	6.06667	388895	258015	32345.1	8297.14	8297.14	2.63036	4.69439	2684.4	3.04629	886.702	11.4922	.	0.861314	75.4121	74.3915	63.5034	0.853637	0.986466	639.533	1.72605	137	-0.00332	-0.267277	6.59975	.
2	12	N566070	white	S1	3	21	10	19.45	27.7	74.6094	5.71667	412842	210899	43973.9	10005.2	10005.2	4.12283	5.98855	4358.28	0.995721	178.602	3.59265	227381250	0.480769	95.6784	93.2865	87.9251	0.942527	0.975	1001.59	1.53192	52	-0.000593	-0.333646	5.28316	.
1	2	N566061	yellow	S1	3	21	9	17.19	26.7	79.0991	4.8	294700	159899	34996.1	11103.1	11103.1	4.01213	0.827524	2957.75	8.52564	576.513	3.85689	199743750	0.786667	102.809	98.7634	84.8573	0.859198	0.960645	811.351	1.61215	75	-0.00416	-0.584117	6.50056	.
2	15	N566141	red	S1	3	21	8	19.07	27.2	61.0798	5.55	277594	152689	34438.7	11922	11922	3.55579	5.2562	2354.11	14.5397	269.463	2.82562	.	0.451613	76.8326	75.9079	69.3817	0.914025	0.987965	716.352	2.31606	31	-0.00399	-0.308076	4.02878	.
2	3	N566137	orange	S1	3	21	9	18.64	28.2	35.8282	5.78333	249502	195778	89342.3	17042.2	17042.2	4.31078	5.68257	1912.54	18.31	409.391	4.53044	.	0.8	93.4047	92.6203	86.7756	0.936897	0.991602	898.574	1.54973	35	-0.0031	-0.281175	5.14789	.
1	8	N566109	yellow	S1	3	21	8	19.22	27.2	56.6587	6.13333	357297	433356	39512.6	34058.1	34058.1	3.17988	7.51974	3763.54	0.895152	264.393	2.70581	.	0.865385	120.061	119.143	106.256	0.891838	0.992352	788.641	1.28807	52	-0.00536	-0.624815	6.40136	.
3	10	N566145	yellow	S1	3	21	8	19.19	27.5	89.9866	4.61667	403530	438647	202851	51696.5	51696.5	3.10184	7.61879	3272.59	1.63003	746.972	3.21587	.	0.775	87.0308	86.3451	73.107	0.846685	0.99212	660.847	1.46762	120	-0.00401	-0.187585	7.3302	.
3	13	N566064	red	S1	3	21	10	19.86	28.2	74.3197	6.91667	371928	346388	65892.5	65189.3	65189.3	1.92793	4.19278	2821.4	15.5574	933.473	10.2863	140700000	0.515151	80.9585	77.6944	71.9131	0.925589	0.959681	822.089	2.21844	33	-0.00256	-0.289852	7.56466	.
3	7	N566069	white	S1	3	21	9	19.29	27	103.222	4.56667	400382	218340	156949	124934	124934	4.42308	9.51489	3670.28	6.15476	1189.32	4.97131	79143750	0.837398	103.342	100.811	85.2963	0.846101	0.975507	766.344	1.72049	123	-0.00311	-0.263255	6.19395	.
2	6	N566121	yellow	S1	3	21	8	18.71	24.3	103.583	7.41667	405713	597442	920018	286150	286150	10.1166	41.3222	4037.68	31.7738	2712.55	479.79	.	0.786127	29.7395	26.1888	22.1323	0.845105	0.880608	208.006	4.8022	173	-0.00748	-0.448949	5.22905	.
1	5	N566101	white	S2	2	21	11	18.78	28.2	63.9262	5.38333	488417	515829	30994.1	2708.75	2708.75	2.7562	7.78026	7013.03	0	477.897	1.63406	.	0.897959	111.915	111.058	90.6398	0.81615	0.99234	830.452	1.72444	98	-0.00199	-0.434732	7.71796	.
1	11	N566051	red	S2	2	21	10	18.96	25.7	118.348	4.85	296562	224231	31119.8	3940.75	3940.75	2.90592	5.67481	2753.72	7.26678	327.456	2.21372	109293750	0.339286	77.2188	76.6425	70.12	0.914897	0.992537	717.928	1.95457	56	-0.00197	-0.470371	6.62681	.
3	4	N566075	orange	S2	2	21	8	18.57	25.8	51.5904	5.95	297712	100176	28380.8	5630.25	5630.25	3.7756	6.05878	2881.65	3.75906	543.837	7.99609	.	0.666667	40.3569	39.5358	36.4869	0.922882	0.979654	377.44	1.61108	90	-0.00525	-0.167476	7.3302	.
1	2	N566106	orange	S2	2	21	9	19.82	27.3	83.0557	6.05	327460	474113	27439.8	6600.21	6600.21	8.31671	5.17994	3062.51	13.9827	332.46	0.97823	.	0.75969	67.2033	65.5138	57.3081	0.874749	0.97486	550.514	3.11424	129	-0.00222	-0.228029	6.02262	.
2	6	N566126	white	S2	2	21	8	18.51	28.9	92.0372	5.48333	242181	164989	88210.9	8508.52	8508.52	4.06628	1.13796	3516.24	1.70716	306.109	1.86327	.	0.75	65.0812	64.0088	59.3839	0.927746	0.983522	640.045	2.50282	48	-0.00406	-0.358936	4.11355	.
2	15	N566045	yellow	S2	2	21	8	19.05	27.7	101.064	5.06667	276912	225294	32851.4	12757.2	12757.2	5.83909	5.5973	3238.96	6.45609	558.947	16.1841	110550000	0.804878	80.2875	79.504	68.5746	0.862531	0.990241	634.572	2.10591	82	-0.00242	-0.347027	5.11182	.
2	3	N566135	white	S2	2	21	9	18.99	29.1	35.3142	5.81667	325663	602435	67199.1	13785.5	13785.5	3.87754	2.9538	2427.95	3.73993	338.273	0.491111	.	0.716049	87.3074	84.6978	75.1974	0.887831	0.970111	701.05	1.58012	81	-0.00213	-0.577734	4.94048	.
2	9	N566138	yellow	S2	2	21	10	18.23	25.8	84.0116	6.58333	315016	140971	33267.2	15952.5	15952.5	2.37074	5.89325	2415.48	1.35602	506.945	4.47975	.	0.64	87.0198	86.4459	80.2238	0.928023	0.993405	848.972	1.71913	25	-0.00385	-0.32448	4.43368	.
2	12	N566119	orange	S2	2	21	10	19.12	28.5	53.8028	5.61667	421454	421436	49664.9	16942	16942	4.21362	7.18741	3807.79	9.92204	476.308	9.28276	.	0.607843	88.7246	88.6742	83.2619	0.938965	0.999431	811.538	1.17706	51	-0.00181	-0.258709	3.6329	.
3	7	N566148	yellow	S2	2	21	9	18.47	26.4	62.2027	4.73333	359852	142999	31252.3	24365.1	24365.1	2.60329	4.99034	3052.45	6.03262	421.219	21.8223	.	0.590909	88.246	87.3496	82.2431	0.941539	0.989842	896.505	3.04884	22	0.000656	-0.178866	10.4143	.
1	14	N566062	yellow	S2	2	21	10	18.11	27.1	65.7878	4.16667	345788	303424	139037	30402.8	30402.8	3.60357	13.6131	2579.19	7.67945	1037.3	31.4071	41456250	0.923809	101.023	97.2548	82.8103	0.851478	0.962698	817.911	1.83031	105	-0.00192	-0.298438	5.84226	.
1	8	N566060	white	S2	2	21	8	19.03	27.1	70.3112	7.48333	385829	207880	27603.7	44263.5	44263.5	4.1523	7.88609	3349.5	1.65506	593.767	14.4077	261300000	0.777778	47.0175	46.6408	43.2417	0.927121	0.991989	391.523	2.3889	45	-0.00801	-0.342561	6.78011	.
3	10	N566072	red	S2	2	21	9	19.24	28	121.622	4.95	335050	231469	116709	85368.8	85368.8	3.01105	9.76068	4037.68	13.1523	2654.65	8.4434	.	0.837838	100.226	100.5	87.315	0.868806	1.00274	910.647	1.19985	74	-0.0014	-0.151415	9.98142	.
3	16	N566178	white	S2	2	21	10	19.31	26.8	59.6939	7.25	365253	231281	101711	86525.7	86525.7	3.07556	6.95892	1120.17	11.8916	670.659	6.49122	.	0.533333	40.5361	36.9783	33.2983	0.900481	0.912233	352.552	5.11692	15	-0.00488	-0.181559	8.52956	.
3	13	N566149	white	S2	2	21	9	18.99	27.3	65.3687	4.51667	250074	127885	43847.5	94436.3	94436.3	2.55869	2.3017	2480.42	0.682434	2480.4	12.0269	.	0.876289	103.848	99.4077	85.8002	0.863115	0.957243	810.826	1.40413	97	-0.00215	-0.1222	6.15788	.
1	14	N566112	white	S3	1	21	9	17.89	25.4	68.2715	5.23333	436741	148240	26804.5	3357.86	3357.86	2.63992	6.88949	2352.84	15.3728	300.572	1.85783	.	0.647059	99.5756	98.8135	91.4963	0.925949	0.992347	871.131	1.43208	51	-0.00311	-0.2169	5.00361	.
1	5	N566118	red	S3	1	21	11	18.75	27.8	65.6651	5.78333	417182	164142	26922.2	4418.98	4418.98	2.54594	7.23076	2279.42	26.429	671.553	9.95763	.	0.830769	94.2261	90.1203	81.6907	0.906462	0.956427	792.16	2.51631	65	-0.00184	-0.385666	6.8252	.
2	9	N566050	white	S3	1	21	11	18.9	27.8	51.8993	4.53333	318790	170005	19382.1	4890.6	4890.6	4.25981	13.4225	2197.47	10.8192	632.67	3.6366	111806250	0.814159	84.423	84.0803	72.666	0.864246	0.99594	677.603	1.78506	113	-0.00633	-0.610534	2.4642	.
1	11	N566052	yellow	S3	1	21	10	19.03	30.3	90.5791	5.96667	426271	376270	23641.7	9670.66	9670.66	4.47166	8.34133	2724.64	4.83881	217.616	0	79143750	0.441176	93.8271	91.137	82.8217	0.908761	0.971328	797.332	1.88855	34	-0.00209	-0.448333	4.43008	.
1	8	N566103	red	S3	1	21	8	18.69	25.1	103.009	5.71667	314558	413760	36767.9	11045.4	11045.4	2.29269	11.031	1380.82	9.35355	702.118	7.63038	.	0.943662	87.3977	85.7605	72.1409	0.84119	0.981267	696.559	1.71593	142	-0.00436	-0.447523	4.91343	.
2	3	N566129	red	S3	1	21	9	19.72	28.2	82.7617	4.36667	342000	318447	55233.5	14260.8	14260.8	2.81274	7.41313	2916.88	2.26137	550.296	6.39619	.	0.735043	84.8882	81.8696	74.2335	0.906728	0.964441	720.374	1.80088	117	0.000146	-0.320822	5.89637	.
2	12	N566128	yellow	S3	1	21	10	19.59	28.5	89.462	5.31667	296127	114165	50444.9	14724.3	14724.3	8.85826	7.19242	2053.46	15.536	343.135	7.46757	.	0.481482	107.435	107.477	103.876	0.966497	1.0004	1092.12	1.47622	27	-0.00161	-0.24923	4.37687	.
3	10	N566153	orange	S3	1	21	8	20.16	27.5	64.3399	4.38333	440375	192595	27438.6	19190.2	19190.2	1.87457	5.29131	3736.05	1.78154	440.486	8.0675	.	0.597403	88.159	86.1386	75.6753	0.878529	0.977082	701.693	2.67259	77	-0.00165	-0.30083	8.03358	.
2	6	N566048	orange	S3	1	21	9	17.64	25.3	76.0394	7	320968	376083	50680.6	22120.2	22120.2	2.08005	9.50987	2644.15	0	277.681	0.472912	54018750	0.747368	38.658	35.7544	33.2622	0.930298	0.924889	338.526	2.26349	95	-0.00724	-0.20356	1.86271	.
1	2	N566057	red	S3	1	21	8	19.4	26.9	82.7609	7.06667	478508	250436	40933.1	33467.4	33467.4	2.2465	12.673	3030.6	36.1282	161.606	3.20502	261300000	0.358974	80.9279	83.1134	76.2648	0.917599	1.02701	805.721	1.65687	39	-0.00129	-0.250732	5.61682	.
3	13	N566144	orange	S3	1	21	10	19.38	26.1	69.0724	5.98333	330717	225934	54392.7	33882.2	33882.2	3.29935	3.75136	4322.36	15.7776	873.324	5.00119	.	0.470588	74.6522	73.8003	65.6649	0.889764	0.988589	693.912	1.60355	17	-0.00219	-0.238029	9.3592	.
3	16	N566059	orange	S3	1	21	10	18.96	28.4	71.6289	5.76667	275769	274463	83184.6	42825.6	42825.6	4.00178	3.06917	2039.01	15.4689	144.601	0	71606250	0.44	80.0777	82.0146	77.2401	0.941785	1.02419	849.282	0.965734	25	-0.00207	-0.008428	5.67994	.
3	7	N566150	orange	S3	1	21	9	19.3	26.8	65.104	4.28333	465985	374229	115556	52505.4	52505.4	2.534	5.08565	5427.55	16.3817	1129.06	4.03081	.	0.808081	84.4567	81.1957	72.098	0.887953	0.961388	692.806	2.0574	99	-0.00156	-0.367195	7.24002	.
2	15	N566130	white	S3	1	21	7	17.99	25.2	50.4402	9.91667	307556	368052	33843.3	62737.8	62737.8	2.5786	5.74499	1747.67	6.23973	172.272	16.4206	.	0.536585	55.115	51.1926	47.6315	0.930438	0.928833	510.838	3.05566	41	-0.00381	-0.106815	5.62583	.
3	4	N566078	red	S3	1	21	8	17.85	28.5	54.8729	6.03333	203650	154130	61812.1	141053	141053	2.69647	5.9083	1783.24	26.1725	1916.59	5.55605	.	0.661972	86.1144	82.2354	72.8545	0.885927	0.954955	663.12	3.03637	71	0.000897	-0.192206	7.27609	.
